# Supplementary material for: Blood pressure stratification using photoplethysmography and light gradient boosting machine
Source: Front Physiol. 2023 Feb 20;14:1072273. doi: 10.3389/fphys.2023.1072273 (PMC9986584; doi:10.3389/fphys.2023.1072273)
Supplement: Supplementary file 3 [file DataSheet1.ZIP]

Archive with 125 entries (124 files):
- datasets/
- datasets/10464.mat
- datasets/11187.mat
- datasets/11727.mat
- datasets/12174.mat
- datasets/12531.mat
- datasets/13600.mat
- datasets/1501.mat
- datasets/15218.mat
- datasets/15716.mat
- datasets/15902.mat
- datasets/1606.mat
- datasets/16129.mat
- datasets/17848.mat
- datasets/18642.mat
- datasets/18970.mat
- datasets/19578.mat
- datasets/19700.mat
- datasets/20726.mat
- datasets/2104.mat
- datasets/21730.mat
- datasets/22335.mat
- datasets/23201.mat
- datasets/2458.mat
- datasets/2513.mat
- datasets/26897.mat
- datasets/27241.mat
- datasets/27337.mat
- datasets/27434.mat
- datasets/27436.mat
- datasets/27446.mat
- datasets/27648.mat
- datasets/27833.mat
- datasets/27845.mat
- datasets/27887.mat
- datasets/28077.mat
- datasets/28187.mat
- datasets/28499.mat
- datasets/28510.mat
- datasets/28758.mat
- datasets/28775.mat
- datasets/28813.mat
- datasets/28882.mat
- datasets/28910.mat
- datasets/29102.mat
- datasets/29120.mat
- datasets/29127.mat
- datasets/29167.mat
- datasets/3039.mat
- datasets/44088.mat
- datasets/44104.mat
- datasets/44118.mat
- datasets/44165.mat
- datasets/44171.mat
- datasets/44173.mat
- datasets/44201.mat
- datasets/44223.mat
- datasets/44233.mat
- datasets/44347.mat
- datasets/44409.mat
- datasets/44422.mat
- datasets/44432.mat
- datasets/44458.mat
- datasets/44496.mat
- datasets/44526.mat
- datasets/44572.mat
- datasets/44590.mat
- datasets/44598.mat
- datasets/44601.mat
- datasets/44615.mat
- datasets/44616.mat
- datasets/44623.mat
- datasets/44626.mat
- datasets/44629.mat
- datasets/44640.mat
- datasets/44647.mat
- datasets/44671.mat
- datasets/44704.mat
- datasets/44758.mat
- datasets/44763.mat
- datasets/44783.mat
- datasets/44810.mat
- datasets/44839.mat
- datasets/44902.mat
- datasets/44981.mat
- datasets/45049.mat
- datasets/45098.mat
- datasets/45140.mat
- datasets/45181.mat
- datasets/45186.mat
- datasets/45212.mat
- datasets/45227.mat
- datasets/45311.mat
- datasets/45343.mat
- datasets/45353.mat
- datasets/45384.mat
- datasets/45426.mat
- datasets/45456.mat
- datasets/45487.mat
- datasets/45533.mat
- datasets/45550.mat
- datasets/45556.mat
- datasets/45572.mat
- datasets/45627.mat
- datasets/45636.mat
- datasets/45641.mat
- datasets/45645.mat
- datasets/46122.mat
- datasets/46138.mat
- datasets/46216.mat
- datasets/46230.mat
- datasets/46297.mat
- datasets/46303.mat
- datasets/46416.mat
- datasets/46424.mat
- datasets/4679.mat
- datasets/5937.mat
- datasets/6581.mat
- datasets/6692.mat
- datasets/7614.mat
- datasets/801.mat
- datasets/8141.mat
- datasets/8318.mat
- datasets/9124.mat
- datasets/946.mat
